# Supplementary material for: Viperin, an IFN-Stimulated Protein, Delays Rotavirus Release by Inhibiting Non-Structural Protein 4 (NSP4)-Induced Intrinsic Apoptosis
Source: Viruses. 2021 Jul 8;13(7):1324. doi: 10.3390/v13071324 (PMC8310278; doi:10.3390/v13071324)
Supplement: Supplementary file 1 [file viruses-13-01324-s001.zip]

Archive with 1 entries (1 files):
- viruses-1174853-supplementary.pdf
